# Supplementary material for: A chromosome-level genome assembly of Stenchaetothrips biformis and comparative genomic analysis highlights distinct host adaptations among thrips
Source: Commun Biol. 2023 Aug 4;6:813. doi: 10.1038/s42003-023-05187-1 (PMC10403496; doi:10.1038/s42003-023-05187-1)
Supplement: Supplementary file 3 — Supplementary Data 1-19 [file 42003_2023_5187_MOESM3_ESM.xlsx]

## Sheet: Supplementary Data 1
Supplementary Data 1. Statistics of clean sequencing data used for S. biformis genome assembly.
Type of libraries	Total sequences	Total bases (bp)	mean Read length (bp)	Read length N50 (bp)
Survey	203851216	30577682400	150	-
PacBio	3870273	63237163876	16339.2	19,570.0
RNA	96169734	14263658218	148.318	-
Hi-C	501037764	75155664600	150	-

## Sheet: Supplementary Data 2
Supplementary Data 2. Statistical results from the genome survey.
raw_peak	effective_kmer_species	effective_kmer_individuals	coverage_depth	genome_size	a[1/2]	a[1]	b[1/2]	b[1]
98	187953504	24896157628	98.9905	251500000	0.192834	0.648549	0.135457	0.549584

## Sheet: Supplementary Data 3
Supplementary Data 3. The statistics of contig-level assemblies.
Stat Type	Raw contigs	Haploid contigs
Contig number	6040	1267
Contig N50	205116	381394
Contig N90	53746	147029
Longest contig length	2180853	2443273
Total bases	751603636	337627303
Length>= 1kb	751603636	337627303
Length>=2kb	751593456	337622544
Length>=5kb	751551517	337606351

## Sheet: Supplementary Data 4
Supplementary Data 4. Statistics of repetitive sequences by RepeatMasker.
Class	Element number	Length (bp)	% of genome
SINEs	570	221169	0.07
LINEs	14157	3455231	1.02
LTR elements	29583	10762357	3.18
DNA transposons	44675	14556916	4.3
Unclassified	379933	79328652	23.41
Small RNA	5603	1199704	0.35
Satellites	1907	628873	0.19
Simple repeats	230843	11674264	3.45
Low complexity	19882	943364	0.28

## Sheet: Supplementary Data 5
Supplementary Data 5. The statistic of genome annotation.
Gene set	Total gene number	Average gene length (bp)	exons per gene	Average exon length (bp)
Augustus	26057	10095.5	8.36171	217.39
Braker	30400	6417.52	7.2852	219.445
SNAP	34610	4553.28	2.21924	328.915
Maker	31468	6443.92	5.65295	281.867
Gemoma	20943	4163.73	6.03753	241.693
PASA	40297	11188.3	7.34221	338.732
EVM	17167	7359.18	7.32947	235.653

## Sheet: Supplementary Data 6
Supplementary Data 6. The statistics for functional annotation.
Type		Number	Percent (%)
	NR	15707	0.914953
	Uniprot	15730	0.916293
	Interpro	14317	0.833984
	eggNOG	11107	0.646997
	KEGG	7958	0.463564
	GO	8354	0.486631
Total	Annotated	16195	0.94338
	Gene	17167

## Sheet: Supplementary Data 7
Supplementary Data 7. Summary of ncRNA.
Type	Number	Total Length
miRNA	91	8504
rRNA	660	159355
snRNA	188	27248
tRNA	2572	198734

## Sheet: Supplementary Data 8
Supplementary Data 8. Species information used in this study.
species	data_source	reference
Hymenoptera
Nasonia vitripennis	GCA_009193385.2	Dalla Benetta et al., 2020
Apis mellifera	GCA_003254395.2	Wallberg et al., 2019
Neuroptera
Chrysoperla carnea	GCA_905475395.1	Wang et al., 2022
Lepidoptera
Spodoptera litura	GCA_002706865.1	Cheng et al., 2017
Bombyx mori	SilkDB 3.0	Lu et al., 2020
Cnaphalocrocis exigua	InsectBase	Xu et al., 2022
Hemiptera
Acyrthosiphon pisum	BIPAA	Mathers et al., 2021
Nilaparvata lugens	InsectBase	Ma et al., 2021
Bemisia tabaci	GCA_903994105.1
Eriosoma lanigerum	BIPAA	Biello et al., 2021
Coleoptera
Tribolium castaneum	GCA_000002335.3	Kim et al., 2010
Diptera
Anopheles stephensi	GCA_013141755.1
Drosophila melanogaster	GCA_000001215.4	Adams et al., 2000
Ephemeroptera
Ephemera danica	GCA_000507165.2
Phthiraptera
Columbicola columbae	GCA_016920875.1	Baldwin-Brown et al., 2021
Thysanoptera
Thrips palmi	GCA_012932325.1	Guo et al., 2020
Frankliniella occidentalis	i5k	Rotenberg et al., 2020
Stenchaetothrips biformis	this study	this study
Siphonaptera
Ctenocephalides felis	GCA_003426905.1

## Sheet: Supplementary Data 9
Supplementary Data 9. Statistics of Gene family.
Statistics	Value
Number of species	19
Number of genes	309743
Number of genes in orthogroups	276424
Number of unassigned genes	33319
Percentage of genes in orthogroups	89.2
Percentage of unassigned genes	10.8
Number of orthogroups	22300
Number of species-specific orthogroups	5913
Number of genes in species-specific orthogroups	30691
Percentage of genes in species-specific orthogroups	9.9
Mean orthogroup size	12.4
Median orthogroup size	6
Number of orthogroups with all species present	2432
Number of single-copy orthogroups	298

## Sheet: Supplementary Data 10
Supplementary Data 10. Statistics of genes for each species.
ABBR	species-specific	single-copy	multicopy	other	unassigned	Diptera-specific	Hemiptera-specific	Hymen-specific	Lepid-specific	Thysa-specific
Apis	1198	298	3824	10722	691	0	83	0	0	0	16816
Aste	1440	298	3701	7982	1702	146	0	0	0	0	15269
Amel	130	298	2838	5518	422	0	0	226	0	0	9432
Btab	1918	298	3243	6964	1117	0	0	0	0	0	13540
Bmor	1739	298	3422	7860	1124	0	0	0	822	0	15265
Ccar	4559	298	3862	10409	4473	0	0	0	0	0	23601
Cexi	1160	298	3243	7100	2272	0	0	0	849	0	14922
Ccol	1540	298	3430	8607	2904	0	0	0	0	0	16779
Cfel	1252	298	4927	10545	550	0	0	0	0	0	17572
Dmel	1255	298	3565	6791	1868	178	0	0	0	0	13955
Edan	2064	298	3910	9431	2239	0	0	0	0	0	17942
Elan	5779	298	3541	12819	5405	0	72	0	0	0	27914
Focc	771	298	3406	9104	1698	0	0	0	0	1170	16447
Nvit	1367	298	3231	6706	698	0	0	239	0	0	12539
Nlug	1447	298	3415	9653	3172	0	36	0	0	0	18021
Slit	716	298	3622	9247	1074	0	0	0	928	0	15885
Sbif	1168	298	3670	10105	668	0	0	0	0	1258	17167
Tpal	284	298	3253	8565	541	0	0	0	0	1137	14078
Tcas	904	298	3496	7200	701	0	0	0	0	0	12599

[truncated: 9 more sheets: Supplementary Data 11, Supplementary Data 12, Supplementary Data 13, Supplementary Data 14, Supplementary Data 15, Supplementary Data 16, Supplementary Data 17, Supplementary Data 18, Supplementary Data 19]
